# Supplementary material for: Physical Activity Energy Expenditure Predicts Quality of Life in Ambulatory School-Age Children with Cerebral Palsy
Source: J Clin Med. 2022 Jun 11;11(12):3362. doi: 10.3390/jcm11123362 (PMC9225112; doi:10.3390/jcm11123362)
Supplement: Supplementary file 1 [file jcm-11-03362-s001.zip]

Archive with 1 entries (1 files):
- jcm-1731359-supplementary.pdf
